# Supplementary material for: Persistent Long-Term Risk After Primary Surgery for Head and Neck Adenoid Cystic Carcinoma: Competing-Risk and Conditional Estimates
Source: Cancers (Basel). 2026 Mar 4;18(5):833. doi: 10.3390/cancers18050833 (PMC12984544; doi:10.3390/cancers18050833)
Supplement: Supplementary file 1 [file cancers-18-00833-s001.zip]

Archive with 1 entries (1 files):
- cancers-4171558-supplementary.pdf
